# Supplementary material for: BBB-Permeable PROTACs: Where Do We Stand?
Source: ACS Med Chem Lett. 2026 Mar 5;17(4):776–88. doi: 10.1021/acsmedchemlett.5c00768 (PMC13071617; doi:10.1021/acsmedchemlett.5c00768)
Supplement: Supplementary file 2 [file ml5c00768_si_002.xlsx]

## Sheet: Table S1
Category	Gene (H. sapiens)	Protein (H. sapiens)	Protein length (H. sapiens)	Substrates	UniProt ID (H. sapiens)	N. of PDB entries	N. of DrugBank ligands	N. of ChEMBL ligands	References	BBB-related publications (Title/Abstract)*	*PubMed query (20/03/2025)
Water exchangers	AQP4	Aquaporin-4	323	Water	P55087	4	0	10	10.3390/biom13040606	726	((AQP4[Title/Abstract]) OR (Aquaporin-4[Title/Abstract]) OR (AQP-4[Title/Abstract]) OR (MIWC[Title/Abstract])) AND ((blood-brain barrier[Title/Abstract]) OR (BBB[Title/Abstract]))
Tight junctions	CLDN1	Claudin-1	211	N/A	O95832	0	0	0	10.1186/s12987-020-00230-3; 10.1016/j.cell.2015.10.067	122	((CLDN1[Title/Abstract]) OR (claudin1[Title/Abstract]) OR (claudin-1[Title/Abstract]) OR (claudin-1[Title/Abstract])) AND ((blood-brain barrier[Title/Abstract]) OR (BBB[Title/Abstract]))
Tight junctions	CLDN3	Claudin-3	220	N/A	O15551	0	0	0	10.1016/j.cell.2015.10.067	71	((CLDN3[Title/Abstract]) OR (claudin3[Title/Abstract]) OR (claudin-3[Title/Abstract])) AND ((blood-brain barrier[Title/Abstract]) OR (BBB[Title/Abstract]))
Tight junctions	CLDN5	Claudin-5	218	N/A	O00501	0	0	0	10.1523/JNEUROSCI.1860-14.2014; 10.7554/eLife.96161; 10.1186/s12987-020-00230-3; 10.1016/j.cell.2015.10.067; 10.3389/fnmol.2018.00166	1354	((CLDN5[Title/Abstract]) OR (claudin5[Title/Abstract]) OR (claudin-5[Title/Abstract])) AND ((blood-brain barrier[Title/Abstract]) OR (BBB[Title/Abstract]))
Tight junctions	CLDN11	Claudin-11	207	N/A	O75508	0	0	0	10.1186/s12987-020-00230-3; 10.1016/j.drudis.2020.05.007	15	((CLDN11[Title/Abstract]) OR (claudin11[Title/Abstract]) OR (claudin-11[Title/Abstract])) AND ((blood-brain barrier[Title/Abstract]) OR (BBB[Title/Abstract]))
Tight junctions	CLDN12	Claudin-12	244	N/A	P56749	0	0	0	10.1016/j.cell.2015.10.067	10	((CLDN12[Title/Abstract]) OR (claudin12[Title/Abstract]) OR (claudin-12[Title/Abstract])) AND ((blood-brain barrier[Title/Abstract]) OR (BBB[Title/Abstract]))
Tight junctions	OCLN	Occludin	522	N/A	Q16625	3	0	0	10.1186/s12987-020-00230-3; 10.1016/j.cell.2015.10.067; 10.1016/j.drudis.2020.05.007	1446	((OCLN[Title/Abstract]) OR (occludin[Title/Abstract])) AND ((blood-brain barrier[Title/Abstract]) OR (BBB[Title/Abstract]))
Tight junctions	TJP1	ZO-1	1748	N/A	Q07157	18	0	1	10.1186/s12987-020-00230-3; 10.1016/j.cell.2015.10.067	1354	((TJP1[Title/Abstract]) OR (zonula occludens 1[Title/Abstract]) OR (ZO-1[Title/Abstract]) OR (ZO1[Title/Abstract])) AND ((blood-brain barrier[Title/Abstract]) OR (BBB[Title/Abstract]))
Tight junctions	TJP2	ZO-2	1190	N/A	Q9UDY2	2	0	0	10.1186/s12987-020-00230-3; 10.1016/j.cell.2015.10.067	51	((TJP2[Title/Abstract]) OR (zonula occludens 2[Title/Abstract]) OR (ZO-2[Title/Abstract]) OR (ZO2[Title/Abstract])) AND ((blood-brain barrier[Title/Abstract]) OR (BBB[Title/Abstract]))
Tight junctions	TJP3	ZO-3	919	N/A	O95049	1	0	0	10.1186/s12987-020-00230-3; 10.1016/j.cell.2015.10.067	8	((TJP3[Title/Abstract]) OR (zonula occludens 3[Title/Abstract]) OR (ZO-3[Title/Abstract]) OR (ZO3[Title/Abstract])) AND ((blood-brain barrier[Title/Abstract]) OR (BBB[Title/Abstract]))
Tight junctions	MARVELD2	Tricellulin	558	N/A	Q8N4S9	3	0	0	10.1186/s13229-016-0110-z	9	((MARVELD2[Title/Abstract]) OR (MARVEL domain-containing protein 2[Title/Abstract]) OR (tricellulin[Title/Abstract])) AND ((blood-brain barrier[Title/Abstract]) OR (BBB[Title/Abstract]))
Tight junctions	CLDN25	Claudin-25	229	N/A	C9JDP6	0	0	0	10.1016/j.drudis.2020.05.007; 10.1007/s00018-019-03030-7	1	((CLDN25[Title/Abstract]) OR (Claudin-25[Title/Abstract]) OR (Claudin 25[Title/Abstract])) AND ((blood-brain barrier[Title/Abstract]) OR (BBB[Title/Abstract]))
Tight junctions	LSR	Angulin-1	649	N/A	Q86X29	0	0	0	10.1016/j.drudis.2020.05.007	10	((LSR[Title/Abstract]) OR (Angulin-1[Title/Abstract]) OR (Angulin 1[Title/Abstract]) OR (Lipolysis-stimulated lipoprotein receptor[Title/Abstract])) AND ((blood-brain barrier[Title/Abstract]) OR (BBB[Title/Abstract]))
Tight junctions	CLDN10	Claudin-10	228	N/A	P78369	0	0	0	10.21873/anticanres.16580	3	((CLDN10[Title/Abstract]) OR (Claudin-10[Title/Abstract]) OR (Claudin 10[Title/Abstract])) AND ((blood-brain barrier[Title/Abstract]) OR (BBB[Title/Abstract]))
Solute carriers	SLC2A1	GLUT1	492	Glucose	P11166	5	11	14043	10.7554/eLife.36187; 10.1080/17425247.2024.2306138; 10.3389/fnmol.2018.00166	520	((SLC2A1[Title/Abstract]) OR (Solute carrier family 2, facilitated glucose transporter member 1[Title/Abstract]) OR (glut1[Title/Abstract]) OR (glut-1[Title/Abstract])) AND ((blood-brain barrier[Title/Abstract]) OR (BBB[Title/Abstract]))
Solute carriers	SLC5A1	SGLT1	664	Glucose	P13866	4	7	1340	10.1016/j.cell.2015.10.067	20	((SLC5A1[Title/Abstract]) OR (Sodium/glucose cotransporter 1[Title/Abstract) OR (sglt1[Title/Abstract]) OR (sglt-1[Title/Abstract]) OR (nagt[Title/Abstract])) AND ((blood-brain barrier[Title/Abstract]) OR (BBB[Title/Abstract]))
Solute carriers	SLC2A13	HMIT	648	Myoinositol	Q96QE2	0	0	0	10.1016/j.cell.2015.10.067	0	((SLC2A13[Title/Abstract]) OR (Proton myo-inositol cotransporter[Title/Abstract]) OR (hmit[Title/Abstract])) AND ((blood-brain barrier[Title/Abstract]) OR (BBB[Title/Abstract]))
Solute carriers	SLC5A3	SMIT	718	Myoinositol	P53794	0	1	0	10.1016/j.cell.2015.10.067	2	((SLC5A3[Title/Abstract]) OR (Sodium/myo-inositol cotransporter[Title/Abstract]) OR (smit[Title/Abstract])) AND ((blood-brain barrier[Title/Abstract]) OR (BBB[Title/Abstract]))
Solute carriers	SLC5A7	CHT1	580	Choline	Q9GZV3	12	2	1058	10.3389/fnmol.2018.00166	19	((SLC5A7[Title/Abstract]) OR (High affinity choline transporter 1[Title/Abstract]) OR (CHT1[Title/Abstract]) OR (CHT[Title/Abstract]) OR (CHT-1[Title/Abstract])) AND ((blood-brain barrier[Title/Abstract]) OR (BBB[Title/Abstract]))
Solute carriers	SLC7A1	CAT1	629	Cationic L-amino acids (e.g., K, R)	P30825	0	3	0	10.1016/j.tins.2015.08.003; 10.1016/j.cell.2015.10.067; 10.3389/fnmol.2018.00166	19	((SLC7A1[Title/Abstract]) OR (High affinity cationic amino acid transporter 1[Title/Abstract]) OR (cat1[Title/Abstract]) OR (cat-1[Title/Abstract])) AND ((blood-brain barrier[Title/Abstract]) OR (BBB[Title/Abstract]))
Solute carriers	SLC7A3	CAT3	619	Cationic L-amino acids (e.g., K, R)	Q8WY07	0	3	3	10.1016/j.cell.2015.10.067	5	((SLC7A3[Title/Abstract]) OR (Cationic amino acid transporter 3[Title/Abstract]) OR (cat3[Title/Abstract]) OR (cat-3[Title/Abstract])) AND ((blood-brain barrier[Title/Abstract]) OR (BBB[Title/Abstract]))
Solute carriers	SLC7A5	LAT1	507	Large neutral L-amino acids (e.g., W, Y)	Q01650	21	12	122	10.1080/17425247.2024.2306138; 10.1016/j.cell.2015.10.067; 10.3389/fnmol.2018.00166	157	((SLC7A5[Title/Abstract]) OR (Large neutral amino acids transporter small subunit 1[Title/Abstract]) OR (lat1[Title/Abstract]) OR (lat-1[Title/Abstract])) AND ((blood-brain barrier[Title/Abstract]) OR (BBB[Title/Abstract]))
Solute carriers	SLC7A6	LAT2	515	Large neutral L-amino acids (e.g., W, Y)	Q92536	0	1	0	10.1016/j.cell.2015.10.067	21	((SLC7A6[Title/Abstract]) OR (lat2[Title/Abstract]) OR (lat-2[Title/Abstract])) AND ((blood-brain barrier[Title/Abstract]) OR (BBB[Title/Abstract]))
Solute carriers	SLC35F2	SLC35F2	374	N/D	Q8IXU6	0	0	0	10.1523/JNEUROSCI.1860-14.2014	3	((SLC35F2[Title/Abstract]) OR (Solute carrier family 35 member F2[Title/Abstract])) AND ((blood-brain barrier[Title/Abstract]) OR (BBB[Title/Abstract]))
Solute carriers	SLC38A1	SNAT1	487	Glutamine and small neutral amino acids	Q9H2H9	0	1	0	10.1016/j.cell.2015.10.067	8	((SLC38A1[Title/Abstract]) OR (Sodium-coupled neutral amino acid symporter 1[Title/Abstract]) OR (snat1[Title/Abstract]) OR (snat-1[Title/Abstract]) OR (ata1[Title/Abstract]) OR (ata-1[Title/Abstract])) AND ((blood-brain barrier[Title/Abstract]) OR (BBB[Title/Abstract]))
Solute carriers	SLC38A2	SNAT2	506	Glutamine and small neutral amino acids	Q96QD8	0	1	0	10.1016/j.cell.2015.10.067	8	((SLC38A2 [Title/Abstract]) OR (Sodium-coupled neutral amino acid symporter 2[Title/Abstract]) OR (snat2[Title/Abstract]) OR (snat-2[Title/Abstract]) OR (ata2[Title/Abstract]) OR (ata-2[Title/Abstract])) AND ((blood-brain barrier[Title/Abstract]) OR (BBB[Title/Abstract]))
Solute carriers	SLC38A3	SNAT3	504	Glutamine	Q99624	0	2	0	10.1016/j.cell.2015.10.067	10	((SLC38A3 [Title/Abstract]) OR (Sodium-coupled neutral amino acid transporter 3[Title/Abstract]) OR (snat3[Title/Abstract]) OR (snat-3[Title/Abstract]) OR (sn1[Title/Abstract])) AND ((blood-brain barrier[Title/Abstract]) OR (BBB[Title/Abstract]))
Solute carriers	SLC38A5	SNAT5	472	Glutamine	Q8WUX1	0	0	0	10.1016/j.cell.2015.10.067	20	((SLC38A5 [Title/Abstract]) OR (Sodium-coupled neutral amino acid transporter 5[Title/Abstract]) OR (snat5[Title/Abstract]) OR (snat-5[Title/Abstract]) OR (sn2[Title/Abstract])) AND ((blood-brain barrier[Title/Abstract]) OR (BBB[Title/Abstract]))
Solute carriers	SLC1A4	ASCT1	532	Neutral amino acids	P43007	1	1	13	10.1016/j.cell.2015.10.067	6	((SLC1A4 [Title/Abstract]) OR (Neutral amino acid transporter A[Title/Abstract]) OR (asct1[Title/Abstract]) OR (asct-1[Title/Abstract]) OR (satt[Title/Abstract])) AND ((blood-brain barrier[Title/Abstract]) OR (BBB[Title/Abstract]))
Solute carriers	SLC1A5	ASCT2	258	Neutral amino acids	M0QX44	0	0	0	10.1016/j.cell.2015.10.067	6	((SLC1A5 [Title/Abstract]) OR (asct2[Title/Abstract]) OR (asct-2[Title/Abstract])) AND ((blood-brain barrier[Title/Abstract]) OR (BBB[Title/Abstract]))
Solute carriers	SLC1A3	EAAT1	542	Excitatory amino acids (e.g., E, D)	P43003	10	2	277	10.1016/j.cell.2015.10.067; 10.3389/fnmol.2018.00166	32	((SLC1A3 [Title/Abstract]) OR (Excitatory amino acid transporter 1[Title/Abstract]) OR (eaat1[Title/Abstract]) OR (eaat-1[Title/Abstract]) OR (glast[Title/Abstract]) OR (glast1[Title/Abstract]) OR (glast-1[Title/Abstract])) AND ((blood-brain barrier[Title/Abstract]) OR (BBB[Title/Abstract]))
Solute carriers	SLC1A2	EAAT2	574	Excitatory amino acids (e.g., E, D)	P43004	4	3	296	10.1016/j.cell.2015.10.067	42	((SLC1A2 [Title/Abstract]) OR (Excitatory amino acid transporter 2[Title/Abstract]) OR (eaat2[Title/Abstract]) OR (eaat-2[Title/Abstract]) OR (glt1[Title/Abstract]) OR (glt-1[Title/Abstract])) AND ((blood-brain barrier[Title/Abstract]) OR (BBB[Title/Abstract]))
Solute carriers	SLC1A1	EAAT3	524	Excitatory amino acids (e.g., E, D)	P43005	19	3	292	10.1016/j.cell.2015.10.067	7	((SLC1A1 [Title/Abstract]) OR (Excitatory amino acid transporter 3[Title/Abstract]) OR (eaat3[Title/Abstract]) OR (eaat-3[Title/Abstract]) OR (eaac1[Title/Abstract]) OR (eaac-1[Title/Abstract]) OR (heaac1[Title/Abstract]) OR (heaac-1[Title/Abstract])) AND ((blood-brain barrier[Title/Abstract]) OR (BBB[Title/Abstract]))
Solute carriers	SLC6A9	GLYT1	706	Glycine	P48067	9	6	1764	10.1016/j.cell.2015.10.067	2	((SLC6A9 [Title/Abstract]) OR (Sodium- and chloride-dependent glycine transporter 1[Title/Abstract]) OR (glyt1[Title/Abstract]) OR (glyt-1[Title/Abstract])) AND ((blood-brain barrier[Title/Abstract]) OR (BBB[Title/Abstract]))
Solute carriers	SLC6A6	TAUT	620	Taurine, GABA	P31641	2	1	64	10.1016/j.cell.2015.10.067	8	((SLC6A6 [Title/Abstract]) OR (Sodium- and chloride-dependent taurine transporter[Title/Abstract]) OR (taut[Title/Abstract])) AND ((blood-brain barrier[Title/Abstract]) OR (BBB[Title/Abstract]))
Solute carriers	SLC15A3	PHT2	581	Amino acids (histidine)	Q8IY34	1	0	0	10.3389/fnmol.2018.00166	1	((SLC15A3 [Title/Abstract]) OR (Solute carrier family 15 member 3[Title/Abstract]) OR (pht2[Title/Abstract]) OR (pht-2[Title/Abstract]) OR (octp[Title/Abstract]) OR (ptr3[Title/Abstract]) OR (ptr-3[Title/Abstract])) AND ((blood-brain barrier[Title/Abstract]) OR (BBB[Title/Abstract]))
Solute carriers	SLC16A1	MCT1	500	Lactate, ketone bodies	P53985	6	27	113	10.1016/j.cell.2015.10.067; 10.1523/JNEUROSCI.1860-14.2014	80	((SLC16A1[Title/Abstract]) OR (Monocarboxylate transporter 1[Title/Abstract]) OR (mct1[Title/Abstract]) OR (mct-1[Title/Abstract])) AND ((blood-brain barrier[Title/Abstract]) OR (BBB[Title/Abstract]))
Solute carriers	SLC16A7	MCT2	478	Lactate (proton exchange)	O60669	1	11	10	10.1016/j.cell.2015.10.067	18	((SLC16A7[Title/Abstract]) OR (Monocarboxylate transporter 2[Title/Abstract]) OR (mct2[Title/Abstract]) OR (mct-2[Title/Abstract])) AND ((blood-brain barrier[Title/Abstract]) OR (BBB[Title/Abstract]))
Solute carriers	SLC16A2	MCT8	539	T3 thyroid hormone	P36021	0	7	0	10.1016/j.cell.2015.10.067	49	((SLC16A2[Title/Abstract]) OR (Monocarboxylate transporter 8[Title/Abstract]) OR (mct8[Title/Abstract]) OR (mct-8[Title/Abstract]) OR (xpct[Title/Abstract])) AND ((blood-brain barrier[Title/Abstract]) OR (BBB[Title/Abstract]))
Solute carriers	SLC27A1	FATP-1	646	Fatty acids	Q6PCB7	0	0	74	10.1016/j.cell.2015.10.067	12	((SLC27A1[Title/Abstract]) OR (Long-chain fatty acid transport protein 1[Title/Abstract]) OR (fatp-1[Title/Abstract]) OR (fatp1[Title/Abstract]) OR (acsvl5[Title/Abstract]) OR (acsvl-5[Title/Abstract])) AND ((blood-brain barrier[Title/Abstract]) OR (BBB[Title/Abstract]))
Solute carriers	SLC27A4	FATP-4	643	Fatty acids	Q6P1M0	0	0	53	10.1016/j.cell.2015.10.067	4	((SLC27A4[Title/Abstract]) OR (Long-chain fatty acid transport protein 4[Title/Abstract]) OR (fatp-4[Title/Abstract]) OR (fatp4[Title/Abstract]) OR (acsvl4[Title/Abstract]) OR (acsvl-4[Title/Abstract])) AND ((blood-brain barrier[Title/Abstract]) OR (BBB[Title/Abstract]))
Solute carriers	SLC28A2	CNT2	658	Nucleotides, nucleobases	O43868	0	3	69	10.1016/j.cell.2015.10.067	4	((SLC28A2[Title/Abstract]) OR (cnt-2[Title/Abstract]) OR (Sodium/nucleoside cotransporter 2[Title/Abstract]) OR (cnt2[Title/Abstract]) OR (spnt[Title/Abstract])) AND ((blood-brain barrier[Title/Abstract]) OR (BBB[Title/Abstract]))
Solute carriers	SLC29A1	ENT1	456	Nucleotides, nucleobases	Q99808	3	23	1454	10.1016/j.cell.2015.10.067	10	((SLC29A1[Title/Abstract]) OR (Equilibrative nucleoside transporter 1[Title/Abstract]) OR (ent-1[Title/Abstract]) OR (ent1[Title/Abstract])) AND ((blood-brain barrier[Title/Abstract]) OR (BBB[Title/Abstract]))
Solute carriers	SLC29A2	ENT2	456	Nucleotides, nucleobases	Q14542	0	10	6	10.1016/j.cell.2015.10.067	9	((SLC29A2[Title/Abstract]) OR (Equilibrative nucleoside transporter 2[Title/Abstract]) OR (ent-2[Title/Abstract]) OR (ent2[Title/Abstract]) OR (der12[Title/Abstract]) OR (der-12[Title/Abstract]) OR (hnp36[Title/Abstract]) OR (hnp-36[Title/Abstract])) AND ((blood-brain barrier[Title/Abstract]) OR (BBB[Title/Abstract]))
Solute carriers	SLC22A8	OAT3	542	Organic anions	Q8TCC7	0	181	142	10.1016/j.cell.2015.10.067	63	((SLC22A8[Title/Abstract]) OR (Organic anion transporter 3[Title/Abstract]) OR (oat3[Title/Abstract]) OR (oat-3[Title/Abstract])) AND ((blood-brain barrier[Title/Abstract]) OR (BBB[Title/Abstract]))
Solute carriers	SLCO1A2	OATP1A2	670	Organic anions	P46721	0	92	63	10.3390/ijms23031898	41	((SLCO1A2[Title/Abstract]) OR (Solute carrier organic anion transporter family member 1A2[Title/Abstract]) OR (oatp1a2[Title/Abstract]) OR (oatp-a[Title/Abstract]) OR (oatp-1[Title/Abstract]) OR (SLC21A3[Title/Abstract])) AND ((blood-brain barrier[Title/Abstract]) OR (BBB[Title/Abstract]))
Solute carriers	SLCO2A1	OATP2A1	643	Organic anions	Q92959	4	16	15	10.3390/ijms23031898	5	((SLCO2A1[Title/Abstract]) OR (Solute carrier organic anion transporter family member 2A1[Title/Abstract]) OR (oatp2a1[Title/Abstract]) OR (SLC21A2[Title/Abstract]) OR (phoar2[Title/Abstract]) OR (phoar-2[Title/Abstract]) OR (pgt[Title/Abstract])) AND ((blood-brain barrier[Title/Abstract]) OR (BBB[Title/Abstract]))
Solute carriers	SLCO2B1	OATP2B1	682	Organic anions	O94956	0	77	302	10.3390/ijms23031898; 10.1016/j.cell.2015.10.067	26	((SLCO2B1[Title/Abstract]) OR (Solute carrier organic anion transporter family member 2B1[Title/Abstract]) OR (oatp2b1[Title/Abstract]) OR (oatp-b[Title/Abstract]) OR (SLC21A9[Title/Abstract]) OR (OATPRP2[Title/Abstract]) OR (OATP-RP2[Title/Abstract])) AND ((blood-brain barrier[Title/Abstract]) OR (BBB[Title/Abstract]))
Solute carriers	SLCO1C1	OATP1C1	712	Thyroxine	Q9NYB5	0	20	20	10.7554/eLife.36187; 10.1016/j.cell.2015.10.067	47	((SLCO1C1[Title/Abstract]) OR (Solute carrier organic anion transporter family member 1C1[Title/Abstract]) OR (oatp1c1[Title/Abstract]) OR (oatp-f[Title/Abstract]) OR (oatp-14[Title/Abstract]) OR (oatp14[Title/Abstract]) OR (SLC21A14[Title/Abstract]) OR (OATP-RP5[Title/Abstract])) AND ((blood-brain barrier[Title/Abstract]) OR (BBB[Title/Abstract]))
Solute carriers	SLC22A1	OCT1	554	Organic cations	O15245	16	95	326	10.1080/17425247.2024.2306138; 10.3390/ijms23031898	37	((SLC22A1[Title/Abstract]) OR (Solute carrier family 22 member 1 [Title/Abstract]) OR (oct1[Title/Abstract]) OR (oct-1[Title/Abstract])) AND ((blood-brain barrier[Title/Abstract]) OR (BBB[Title/Abstract]))
Solute carriers	SLC22A2	OCT2	555	Organic cations	O15244	1	122	147	10.1080/17425247.2024.2306138; 10.3390/ijms23031898; 10.3389/fnmol.2018.00166	19	((SLC22A2[Title/Abstract]) OR (Solute carrier family 22 member 2 [Title/Abstract]) OR (oct2[Title/Abstract]) OR (oct-2[Title/Abstract])) AND ((blood-brain barrier[Title/Abstract]) OR (BBB[Title/Abstract]))
Solute carriers	SLC22A3	OCT3	556	Organic cations	O75751	3	43	91	10.1080/17425247.2024.2306138	22	((SLC22A3[Title/Abstract]) OR (Solute carrier family 22 member 3[Title/Abstract]) OR (oct3[Title/Abstract]) OR (oct-3[Title/Abstract])) AND ((blood-brain barrier[Title/Abstract]) OR (BBB[Title/Abstract]))
Solute carriers	SLC22A5	OCTN2	557	Organic cations, carnitine	O76082	0	60	77	10.1016/j.cell.2015.10.067; 10.3389/fnmol.2018.00166	31	((SLC22A5[Title/Abstract]) OR (Organic cation/carnitine transporter 2[Title/Abstract]) OR (octn2[Title/Abstract]) OR (octn-2[Title/Abstract])) AND ((blood-brain barrier[Title/Abstract]) OR (BBB[Title/Abstract]))
Solute carriers	SLC29A4	PMAT	530	Organic cations, MPP+	Q7RTT9	0	3	6	10.1016/j.cell.2015.10.067	17	((SLC29A4[Title/Abstract]) OR (Equilibrative nucleoside transporter 4[Title/Abstract]) OR (pmat[Title/Abstract]) OR (ent4[Title/Abstract]) OR (ent-4[Title/Abstract])) AND ((blood-brain barrier[Title/Abstract]) OR (BBB[Title/Abstract]))
Solute carriers	SLC44A1	CTL1	657	Choline	Q8WWI5	1	2	0	10.1016/j.cell.2015.10.067	3	((SLC44A1[Title/Abstract]) OR (Choline transporter-like protein 1[Title/Abstract]) OR (ctl1[Title/Abstract]) OR (ctl-1[Title/Abstract]) OR (cdw92[Title/Abstract]) OR (cdw-92[Title/Abstract]) OR (cd92[Title/Abstract]) OR (cd-92[Title/Abstract])) AND ((blood-brain barrier[Title/Abstract]) OR (BBB[Title/Abstract]))
Solute carriers	SLC5A6	SMVT	635	Multivitamins	Q9Y289	0	4	0	10.1016/j.cell.2015.10.067	10	((SLC5A6[Title/Abstract]) OR (Sodium-dependent multivitamin transporter[Title/Abstract]) OR (smvt[Title/Abstract])) AND ((blood-brain barrier[Title/Abstract]) OR (BBB[Title/Abstract]))
Scaffolding molecules	CTNNA1	Catenin alpha-1	906	N/A	P35221	10	0	1	10.1186/s12987-020-00230-3	11	((CTNNA1[Title/Abstract]) OR (catenin alpha-1[Title/Abstract]) OR (alpha-catenin[Title/Abstract])) AND ((blood-brain barrier[Title/Abstract]) OR (BBB[Title/Abstract]))
Scaffolding molecules	CTNNB1	Catenin beta-1	781	N/A	P35222	46	2	254	10.1186/s12987-020-00230-3	354	((CTNNB1[Title/Abstract]) OR (catenin beta-1[Title/Abstract]) OR (beta-catenin[Title/Abstract])) AND ((blood-brain barrier[Title/Abstract]) OR (BBB[Title/Abstract]))
Scaffolding molecules	JUP	Catenin gamma	745	N/A	P14923	1	2	0	10.1186/s12987-020-00230-3	2	((JUP[Title/Abstract]) OR (junction plakoglobin[Title/Abstract]) OR (catenin gamma[Title/Abstract]) OR (gamma-catenin[Title/Abstract])) AND ((blood-brain barrier[Title/Abstract]) OR (BBB[Title/Abstract]))
Scaffolding molecules	VCL	Vinculin	1134	N/A	P18206	36	0	1	10.1186/s12987-020-00230-3	17	((VCL[Title/Abstract]) OR (vinculin[Title/Abstract])) AND ((blood-brain barrier[Title/Abstract]) OR (BBB[Title/Abstract]))
Scaffolding molecules	CGN	Cingulin	1203	N/A	Q9P2M7	0	0	0	10.1186/s12987-020-00230-3	16	((CGN[Title/Abstract]) OR (cingulin[Title/Abstract])) AND ((blood-brain barrier[Title/Abstract]) OR (BBB[Title/Abstract]))
Scaffolding molecules	DMD	Dystrophin	3685	N/A	P11532	4	3	0	10.1016/j.cell.2015.10.067	54	((DMD[Title/Abstract]) OR (dystrophin[Title/Abstract])) AND ((blood-brain barrier[Title/Abstract]) OR (BBB[Title/Abstract]))
Receptors	AVPR1A	V1	418	Arginine-vasopressin	P37288	1	16	3271	10.1016/j.cell.2015.10.067	6	((AVPR1A[Title/Abstract]) OR (Vasopressin v1a receptor[Title/Abstract]) OR (v1ar[Title/Abstract])) AND ((blood-brain barrier[Title/Abstract]) OR (BBB[Title/Abstract]))
Receptors	TFRC	TR	760	Transferrin	P02786	21	8	0	10.1523/JNEUROSCI.1860-14.2014; 10.1186/s12987-020-00230-3; 10.1016/j.cell.2015.10.067	405	((TFRC[Title/Abstract]) OR (transferrin receptor protein 1[Title/Abstract]) OR (tr[Title/Abstract]) OR (tfr[Title/Abstract]) OR (tfr1[Title/Abstract]) OR (trfr[Title/Abstract])) AND ((blood-brain barrier[Title/Abstract]) OR (BBB[Title/Abstract]))
Receptors	INSR	IR	1382	Insulin	P06213	77	30	3950	10.1186/s12987-020-00230-3; 10.1016/j.cell.2015.10.067	769	((INSR[Title/Abstract]) OR (insulin receptor[Title/Abstract]) OR (ir[Title/Abstract])) AND ((blood-brain barrier[Title/Abstract]) OR (BBB[Title/Abstract]))
Receptors	LEPR	LEP-R	1165	Leptin	P48357	9	2	3	10.1016/j.cell.2015.10.067	87	((LEPR[Title/Abstract]) OR (leptin receptor[Title/Abstract]) OR (lep-r[Title/Abstract])) AND ((blood-brain barrier[Title/Abstract]) OR (BBB[Title/Abstract]))
Receptors	LRP1	LRP1	4544	Apolipoproteins, amyloid-β, etc.	Q07954	7	7	0	10.1016/j.cell.2015.10.067	265	((LRP1[Title/Abstract]) OR (prolow-density lipoprotein receptor-related protein 1[Title/Abstract]) OR (lrp-1[Title/Abstract])) AND ((blood-brain barrier[Title/Abstract]) OR (BBB[Title/Abstract]))
Receptors	LRP2	LRP2	4655	Apolipoproteins, amyloid-β, etc.	P98164	1	5	1	10.1016/j.cell.2015.10.067	26	((LRP2[Title/Abstract]) OR (low-density lipoprotein receptor-related protein 2[Title/Abstract]) OR (lrp-2[Title/Abstract]) OR (megalin[Title/Abstract])) AND ((blood-brain barrier[Title/Abstract]) OR (BBB[Title/Abstract]))
Receptors	AGER	RAGE	404	Glycosylated proteins, amyloid-β, S-100, etc.	Q15109	31	3	225	10.1016/j.cell.2015.10.067	218	((AGER[Title/Abstract]) OR (rage[Title/Abstract]) OR (advanced glycosylation end product-specific receptor[Title/Abstract])) AND ((blood-brain barrier[Title/Abstract]) OR (BBB[Title/Abstract]))
Receptors	LDLR	LDLR	860	Low-density lipoproteins	P01130	36	6	158	10.1186/s12987-020-00230-3	381	((LDLR[Title/Abstract]) OR (low-density lipoprotein receptor[Title/Abstract]) OR (ldl receptor[Title/Abstract])) AND ((blood-brain barrier[Title/Abstract]) OR (BBB[Title/Abstract]))
Receptors	FCGR1	FcRI	374	Immunoglobulin G	P12314	7	14	23	10.1186/s12987-020-00230-3	1	((FCGR1A[Title/Abstract]) OR (high affinity immunoglobulin gamma Fc receptor I[Title/Abstract]) OR (IgG Fc receptor I[Title/Abstract]) OR (fcri[Title/Abstract]) OR (fc-gamma ri[Title/Abstract]) OR (fc-gamma ria[Title/Abstract]) OR (fcgammaria[Title/Abstract])) AND ((blood-brain barrier[Title/Abstract]) OR (BBB[Title/Abstract]))
Other junctional molecules	F11R	JAM-1	299	N/A	Q9Y624	4	0	0	10.1186/s12987-020-00230-3; 10.1016/j.cell.2015.10.067	44	((F11R[Title/Abstract]) OR (Junctional adhesion molecule A[Title/Abstract]) OR (Junctional adhesion molecule 1[Title/Abstract]) OR (JAM-1[Title/Abstract]) OR (JAM1[Title/Abstract])) AND ((blood-brain barrier[Title/Abstract]) OR (BBB[Title/Abstract]))
Other junctional molecules	JAM2	JAM-2	298	N/A	P57087	0	0	0	10.1016/j.cell.2015.10.067	14	((JAM2[Title/Abstract]) OR (Junctional adhesion molecule B[Title/Abstract]) OR (Junctional adhesion molecule 2[Title/Abstract]) OR (JAM-2[Title/Abstract])) AND ((blood-brain barrier[Title/Abstract]) OR (BBB[Title/Abstract]))
Other junctional molecules	JAM3	JAM-3	310	N/A	Q9BX67	0	0	0	10.1186/s12987-020-00230-3; 10.1016/j.cell.2015.10.067	10	((JAM3[Title/Abstract]) OR (Junctional adhesion molecule C[Title/Abstract]) OR (Junctional adhesion molecule 3[Title/Abstract]) OR (JAM-3[Title/Abstract])) AND ((blood-brain barrier[Title/Abstract]) OR (BBB[Title/Abstract]))
Other junctional molecules	ESAM	ESAM	390	N/A	Q96AP7	0	0	0	10.1186/s12987-020-00230-3; 10.1016/j.cell.2015.10.067; 10.3389/fnmol.2018.00166	6	((ESAM[Title/Abstract]) OR (Endothelial cell-selective adhesion molecule[Title/Abstract])) AND ((blood-brain barrier[Title/Abstract]) OR (BBB[Title/Abstract]))
Major facilitators	MFSD2A	MFSD2a	543	Docosahexaenoic acid (DHA)	Q8NA29	1	0	0	10.1186/s12987-020-00230-3; 10.1016/j.cell.2015.10.067; 10.7554/eLife.36187; 10.1016/j.neuron.2017.03.043	86	((MFSD2A[Title/Abstract]) OR (sodium-dependent lysophosphatidylcholine symporter 1[Title/Abstract]) OR (nls1[Title/Abstract])) AND ((blood-brain barrier[Title/Abstract]) OR (BBB[Title/Abstract]))
Gap junctions	GJB6	CX30	261	N/D	O95452	0	0	0	10.1016/j.cell.2015.10.067	9	((GJB6[Title/Abstract]) OR (Gap junction beta-6 protein[Title/Abstract]) OR (CX30[Title/Abstract]) OR (CX-30[Title/Abstract])) AND ((blood-brain barrier[Title/Abstract]) OR (BBB[Title/Abstract]))
Gap junctions	GJA1	CX43	382	N/D	P17302	16	3	69	10.1016/j.cell.2015.10.067	80	((GJA1[Title/Abstract]) OR (Gap junction alpha-1 protein[Title/Abstract]) OR (CX43[Title/Abstract]) OR (CX-43[Title/Abstract])) AND ((blood-brain barrier[Title/Abstract]) OR (BBB[Title/Abstract]))
Efflux transporters/solute carriers	SLC47A1	MATE1	570	Organic cations, drugs, xenobiotics	Q96FL8	0	80	77	10.3390/ijms23031898	13	((SLC47A1[Title/Abstract]) OR (Multidrug and toxin extrusion protein 1[Title/Abstract]) OR (mate1[Title/Abstract]) OR (mate-1[Title/Abstract])) AND ((blood-brain barrier[Title/Abstract]) OR (BBB[Title/Abstract]))
Adherens junctions	CDH5	VE-cadherin	784	N/A	P33151	0	2	0	10.7554/eLife.96161; 10.1016/j.cell.2015.10.067	241	((CDH5[Title/Abstract]) OR (VE-cadherin[Title/Abstract]) OR (cadherin-5[Title/Abstract]) OR (cadherin5[Title/Abstract])) AND ((blood-brain barrier[Title/Abstract]) OR (BBB[Title/Abstract]))
Adherens junctions	CDH10	Cadherin-10	788	N/A	Q9Y6N8	0	0	0	10.1186/s12987-020-00230-3; 10.1016/j.brainres.2005.07.078	1	((CDH10[Title/Abstract]) OR (cadherin-10[Title/Abstract]) OR (cadherin10[Title/Abstract])) AND ((blood-brain barrier[Title/Abstract]) OR (BBB[Title/Abstract]))
Adherens junctions	PECAM1	PECAM-1	738	N/A	P16284	3	0	0	10.1186/s12987-020-00230-3; 10.1016/j.cell.2015.10.067	112	((PECAM1[Title/Abstract]) OR (Platelet endothelial cell adhesion molecule[Title/Abstract]) OR (PECAM-1[Title/Abstract])) AND ((blood-brain barrier[Title/Abstract]) OR (BBB[Title/Abstract]))
Active efflux transporters	ABCB1	P-gp/MDR1	1280	Drugs, xenobiotics	P08183	16	619	6328	10.1186/s12987-020-00230-3; 10.1080/17425247.2024.2306138; 10.3390/ijms23031898; 10.1016/j.cell.2015.10.067; 10.3389/fnmol.2018.00166	1674	((ABCB1[Title/Abstract]) OR (atp-dependent translocase ABCB1[Title/Abstract]) OR (P-gp[Title/Abstract]) OR (mdr1[Title/Abstract]) OR (mdr-1[Title/Abstract]) OR (p-glycoprotein 1[Title/Abstract])) AND ((blood-brain barrier[Title/Abstract]) OR (BBB[Title/Abstract]))
Active efflux transporters	ABCA2	ABCA2	2435	N/D	Q9BZC7	0	0	0	10.1016/j.cell.2015.10.067	6	((ABCA2[Title/Abstract]) OR (ATP-binding cassette sub-family A member 2[Title/Abstract])) AND ((blood-brain barrier[Title/Abstract]) OR (BBB[Title/Abstract]))
Active efflux transporters	ABCG2	BCRP	655	Drugs, xenobiotics	Q9UNQ0	29	265	2139	10.1186/s12987-020-00230-3; 10.1080/17425247.2024.2306138; 10.3390/ijms23031898; 10.1016/j.cell.2015.10.067; 10.3389/fnmol.2018.00166	545	((ABCG2[Title/Abstract]) OR (broad substrate specificity ATP-binding cassette transporter ABCG2[Title/Abstract]) OR (BCRP[Title/Abstract])) AND ((blood-brain barrier[Title/Abstract]) OR (BBB[Title/Abstract]))
Active efflux transporters	ABCC1	MRP1	1531	Drugs, drug conjugates	P33527	5	73	1710	10.1186/s12987-020-00230-3; 10.1080/17425247.2024.2306138; 10.3390/ijms23031898; 10.1016/j.cell.2015.10.067; 10.3389/fnmol.2018.00166	182	((ABCC1[Title/Abstract]) OR (Multidrug resistance-associated protein 1[Title/Abstract]) OR (mrp1[Title/Abstract]) OR (mrp-1[Title/Abstract])) AND ((blood-brain barrier[Title/Abstract]) OR (BBB[Title/Abstract]))
Active efflux transporters	ABCC2	MRP2	1545	Drugs, drug conjugates	Q92887	11	101	877	10.1186/s12987-020-00230-3; 10.1080/17425247.2024.2306138; 10.1016/j.cell.2015.10.067	102	((ABCC2[Title/Abstract]) OR (ATP-binding cassette sub-family C member 2[Title/Abstract]) OR (mrp2[Title/Abstract]) OR (mrp-2[Title/Abstract]) OR (cmoat[Title/Abstract])) AND ((blood-brain barrier[Title/Abstract]) OR (BBB[Title/Abstract]))
Active efflux transporters	ABCC3	MRP3	1527	Drugs, drug conjugates	O15438	4	32	660	10.1016/j.cell.2015.10.067	21	((ABCC3[Title/Abstract]) OR (ATP-binding cassette sub-family C member 3[Title/Abstract]) OR (mrp3[Title/Abstract]) OR (mrp-3[Title/Abstract]) OR (cmoat2[Title/Abstract]) OR (cmoat-2[Title/Abstract])) AND ((blood-brain barrier[Title/Abstract]) OR (BBB[Title/Abstract]))
Active efflux transporters	ABCC4	MRP4	1325	Nucleosides	O15439	17	50	707	10.1186/s12987-020-00230-3; 10.1080/17425247.2024.2306138; 10.3390/ijms23031898; 10.1016/j.cell.2015.10.067	83	((ABCC4[Title/Abstract]) OR (ATP-binding cassette sub-family C member 4[Title/Abstract]) OR (mrp4[Title/Abstract]) OR (mrp-4[Title/Abstract]) OR (moatb[Title/Abstract])) AND ((blood-brain barrier[Title/Abstract]) OR (BBB[Title/Abstract]))
Active efflux transporters	ABCC5	MRP5	1437	Nucleosides	O15440	6	19	34	10.1186/s12987-020-00230-3; 10.1080/17425247.2024.2306138; 10.3390/ijms23031898; 10.1016/j.cell.2015.10.067; 10.3389/fnmol.2018.00166	38	((ABCC5[Title/Abstract]) OR (ATP-binding cassette sub-family C member 5[Title/Abstract]) OR (mrp5[Title/Abstract]) OR (mrp-5[Title/Abstract])) AND ((blood-brain barrier[Title/Abstract]) OR (BBB[Title/Abstract]))
