# Supplementary material for: BBB-Permeable PROTACs: Where Do We Stand?
Source: ACS Med Chem Lett. 2026 Mar 5;17(4):776–88. doi: 10.1021/acsmedchemlett.5c00768 (PMC13071617; doi:10.1021/acsmedchemlett.5c00768)
Supplement: Supplementary file 3 [file ml5c00768_si_003.xlsx]

## Sheet: Table S5
Cell line	Type	Found in the CNS	Species	Category	Cluster
Patient-derived fibroblasts	Skin or various sources	No	Human	Primary	Human Primary
HEK293T	Kidney; Epithelial	No	Human	Immortalized	Human Immortalized
N2a	Brain; Neuroblastoma; Neuronal	Yes	Mouse	Immortalized	Mouse Immortalized
HEK293T	Kidney; Epithelial	No	Human	Immortalized	Human Immortalized
iPSC-derived dopaminergic neurons (DANs)	Dopaminergic Neuronal Lineage	Yes	Human	iPSC-derived	Human iPSC-derived
HEK293	Kidney; Epithelial	No	Human	Immortalized	Human Immortalized
HEK293	Kidney; Epithelial	No	Human	Immortalized	Human Immortalized
Patient-derived, iPSCs-derived neurons	Neuronal Lineage	Yes	Human	iPSC-derived	Human iPSC-derived
PC12	Adrenal Gland; Pheochromocytoma	Neuronal-like, non-CNS	Rat	Immortalized	Rat Immortalized
MEFs	Skin or various sources	No	Mouse	Primary	Mouse Primary
N2a	Brain; Neuroblastoma; Neuronal	Yes	Mouse	Immortalized	Mouse Immortalized
HEK293	Kidney; Epithelial	No	Human	Immortalized	Human Immortalized
PC12	Adrenal Gland; Pheochromocytoma	Neuronal-like, non-CNS	Rat	Immortalized	Rat Immortalized
HEK293 TREX	Kidney; Epithelial	No	Human	Immortalized	Human Immortalized
SH-SY5Y	Bone Marrow; Neuroblastoma; Epithelial	Yes	Human	Immortalized	Human Immortalized
SH-SY5Y	Bone Marrow; Neuroblastoma; Epithelial	Yes	Human	Immortalized	Human Immortalized
Patient-derived, iPSCs-derived neurons	Neuronal Lineage	Yes	Human	iPSC-derived	Human iPSC-derived
HEK293T	Kidney; Epithelial	No	Human	Immortalized	Human Immortalized
MEFs	Skin or various sources	No	Mouse	Primary	Mouse Primary
TMD8	Bone Marrow; Diffuse Large B-Cell Lymphoma	No	Human	Immortalized	Human Immortalized
A375	Skin; Malignant Melanoma; Epithelial	No	Human	Immortalized	Human Immortalized
Human PBMCs	Peripheral Blood; Hematopoietic Stem Cell	No	Human	Primary	Human Primary
HEK293T	Kidney; Epithelial	No	Human	Immortalized	Human Immortalized
HeLa	Cervix; Adenocarcinoma; Epithelial	No	Human	Immortalized	Human Immortalized
SH-SY5Y	Bone Marrow; Neuroblastoma; Epithelial	Yes	Human	Immortalized	Human Immortalized
SH-SY5Y	Bone Marrow; Neuroblastoma; Epithelial	Yes	Human	Immortalized	Human Immortalized
Molt4	Peripheral Blood; Acute Lymphoblastic Leukemia;	No	Human	Immortalized	Human Immortalized
HAP1	Myeloid Leukemia-Derived; Haploid	No	Human	Immortalized	Human Immortalized
BV2	Brain; Microglia	Yes	Mouse	Immortalized	Mouse Immortalized
HEK293T	Kidney; Epithelial	No	Human	Immortalized	Human Immortalized
SH-SY5Y	Bone Marrow; Neuroblastoma; Epithelial	Yes	Human	Immortalized	Human Immortalized
SH-SY5Y	Bone Marrow; Neuroblastoma; Epithelial	Yes	Human	Immortalized	Human Immortalized
Murine BMDMs	Bone Marrow; Macrophage	No	Mouse	Primary	Mouse Primary
Human PBMCs	Peripheral Blood; Hematopoietic Stem Cell	No	Human	Primary	Human Primary
H1666	Lung; Adenocarcinoma; Epithelial	No	Human	Immortalized	Human Immortalized
LC-2/AD	Lung; Adenocarcinoma; Epithelial	No	Human	Immortalized	Human Immortalized
SH-SY5Y	Bone Marrow; Neuroblastoma; Epithelial	Yes	Human	Immortalized	Human Immortalized
HT-22	Brain; Hippocampal	Yes	Mouse	Immortalized	Mouse Immortalized
N2a	Brain; Neuroblastoma; Neuronal	Yes	Mouse	Immortalized	Mouse Immortalized
Human PBMCs	Peripheral Blood; Hematopoietic Stem Cell	No	Human	Primary	Human Primary
MDCK-MDR1	Kidney; Fibroblast-like	No	Dog	Immortalized	Dog Immortalized
HEK293T	Kidney; Epithelial	No	Human	Immortalized	Human Immortalized
TT	Thyroid; Carcinoma; Epithelial	No	Human	Immortalized	Human Immortalized
MEFs	Skin or various sources	No	Mouse	Primary	Mouse Primary
bEnd3	Brain; Endothelial	Yes	Mouse	Immortalized	Mouse Immortalized
SH-SY5Y	Bone Marrow; Neuroblastoma; Epithelial	Yes	Human	Immortalized	Human Immortalized
Colo205	Colon; Adenocarcinoma; Colonocyte	No	Human	Immortalized	Human Immortalized
Ba/F3	Bone Marrow; pro-B Lymphocyte	No	Mouse	Immortalized	Mouse Immortalized
HEK293	Kidney; Epithelial	No	Human	Immortalized	Human Immortalized
HCT116	Colon; Adenocarcinoma; Colonocyte	No	Human	Immortalized	Human Immortalized
HepG2	Liver; Carcinoma; Epithelial-Like	No	Human	Immortalized	Human Immortalized
Caco-2	Colon; Adenocarcinoma; Epithelial-Like	No	Human	Immortalized	Human Immortalized
HT-29	Colon; Enterocyte; Epithelial	No	Human	Immortalized	Human Immortalized
Kelly	Brain; Neuroblastoma	Yes	Human	Immortalized	Human Immortalized
Jurkat	Peripheral Blood; Acute T Cell Leukemia; T Lymphoblast	No	Human	Immortalized	Human Immortalized
NCI-H929	Bone Marrow; Plasmacytoma; B Lymphoblast	No	Human	Immortalized	Human Immortalized
Kelly	Brain; Neuroblastoma	Yes	Human	Immortalized	Human Immortalized
LMMEL42	Melanoma; Epithelial-Like	No	Human	Immortalized	Human Immortalized
MM485	Skin; Melanoma; Epithelial-Like	No	Human	Immortalized	Human Immortalized
SK-MEL-28	Skin; Melanoma; Melanocyte	No	Human	Immortalized	Human Immortalized
